# Supplementary material for: Synthesis of TiO2-(B) Nanobelts for Acetone Sensing
Source: Sensors (Basel). 2023 Oct 8;23(19):8322. doi: 10.3390/s23198322 (PMC10575087; doi:10.3390/s23198322)
Supplement: Supplementary file 1 [file sensors-23-08322-s001.zip]

Archive with 1 entries (1 files):
- sensors-2616018-supplementary.pdf
